# Supplementary material for: Prior Placement of Male Urethral Slings Can Increase the Need for Revision of Artificial Urinary Sphincters
Source: J Clin Med. 2021 Dec 13;10(24):5842. doi: 10.3390/jcm10245842 (PMC8704176; doi:10.3390/jcm10245842)
Supplement: Supplementary file 1 [file jcm-10-05842-s001.zip]

Archive with 1 entries (1 files):
- jcm-1486342-supplementary.pdf
